# Supplementary material for: ONC201-Induced Mitochondrial Dysfunction, Senescence-like Phenotype, and Sensitization of Cultured BT474 Human Breast Cancer Cells to TRAIL
Source: Int J Mol Sci. 2022 Dec 8;23(24):15551. doi: 10.3390/ijms232415551 (PMC9779726; doi:10.3390/ijms232415551)
Supplement: Supplementary file 1 [file ijms-23-15551-s001.zip]

Archive with 1 entries (1 files):
- ijms-2033286-supplementary.pdf
